# Supplementary material for: Evaluation of the effects of anthelmintic administration on the fecal microbiome of healthy dogs with and without subclinical Giardia spp. and Cryptosporidium canis infections
Source: PLoS One. 2020 Feb 6;15(2):e0228145. doi: 10.1371/journal.pone.0228145 (PMC7004322; doi:10.1371/journal.pone.0228145)
Supplement: S3 Table — Dogs were administered a commercially available preparation of febantel combined with pyrantel and praziquantel (FPP) orally on days 0, 1 and 2 of the study. (XLSX) [file pone.0228145.s004.xlsx]

## Sheet: Sheet1
	Bacterial group		Day.-7			Day.-3			Day.0			Day.4			Day.14			Day.21			Day: -7 vs -3 vs 0 vs 4 vs 14 vs 21
			Median	Range		Median	Range		Median	Range		Median	Range		Median	Range		Median	Range		Pvalue	Qvalue
	Phylum
	Bacteroidetes		1.2a	0.2-5.3		1a	0-5.6		3.9a	1.6-6.3		3.3a	0.8-5.3		2.4a	0.7-3.9		1.5a	0.3-7.6		0.0134	0.067
	Firmicutes		26.7a,b	3.3-41.9		8.4a,b	1-38.2		0.7a	0-16		15.1a,b	8.9-27		13.3a,b	1.5-23.8		24.4b	4.7-35.6		0.0335	0.08375
	Actinobacteria		41.8	18-87.7		64.7	33.7-94.8		87.7	54.1-94.9		57.5	40.7-79.1		70.4	41.1-88.4		51.2	35.2-82.1		0.0523	0.0871667
	Fusobacteria		21	5.3-25.8		13.7	0.5-47		4.7	1.2-19.6		18.1	4.5-32.9		11	2.5-25.7		16.3	2.8-26.3		0.0899	0.112375
	Proteobacteria		9.2	1.8-14		3.8	0.7-17.6		2.3	0.2-9.3		3.7	1.8-10.6		4.2	2.8-7		4.7	0-9		0.2171	0.2171
	Class
	Actinobacteria		0	0-2.9		0.1	0-5.4		0.2	0-6.3		0.1	0-2.4		0.2	0-0.5		0	0-2.7		0.9327	0.9327
	Coriobacteriia		1.1a,b	0.2-2.5		0.3a	0-1.3		1.9a,b	0-5.7		2.3b	0.6-4.2		2.2a,b	0.7-3.8		1.4a,b	0.3-6.6		0.0311	0.103667
	Bacteroidia		26.7a,b	3.3-41.9		8.4a,b	1-38.2		0.7a	0-16		15.1a,b	8.9-27		13.3a,b	1.5-23.8		24.4b	4.7-35.6		0.0134	0.067
	Bacilli		17.1a	3.3-25.3		36.1a,b	10.1-65.6		41b	23.8-72.6		22.3a,b	12.9-45		33.7a,b	4-50.5		17.4a,b	2.1-61.3		0.0054	0.054
	Clostridia		21.2	11.3-32.4		19.5	14.6-26.3		27.4	12.7-43.1		23.5	14.1-41.6		22.6	16.6-41.1		21.3	12.3-37.9		0.3766	0.602429
	Erysipelotrichi		4.8	2.2-32.1		5.6	0.3-9.3		9.5	0.6-23.6		5.8	3-22.3		10.1	4.2-17.1		6.4	2.3-23.9		0.8084	0.898222
	Fusobacteriia		21	5.3-25.8		13.7	0.5-47		4.7	1.2-19.6		18.1	4.5-32.9		11	2.5-25.7		16.3	2.8-26.3		0.0899	0.22475
	Betaproteobacteria		2.6	0.3-6.1		1	0-7.8		0	0-2.9		1.7	0.3-3.8		1.4	0-5.1		2.6	0-5.4		0.1229	0.2458
	Epsilonproteobacteria		0	0-0.3		0	0-0.1		0	0-0.3		0	0-0.1		0	0-0		0	0-0.2		0.6186	0.77325
	Gammaproteobacteria		6.5	1.5-10.6		1.9	0.6-9.8		2.1	0.2-6.1		2.4	0.2-7.9		2.3	0.4-7		2.5	0-3.6		0.4217	0.602429
	Order
	Bifidobacteriales		0	0-2.9		0.1	0-5.4		0.2	0-6.3		0.1	0-2.4		0.2	0-0.5		0	0-2.7		0.9327	0.9327
	Coriobacteriales		1.1a,b	0.2-2.5		0.3a	0-1.3		1.9a,b	0-5.7		2.3b	0.6-4.2		2.2a,b	0.7-3.8		1.4a,b	0.3-6.6		0.0311	0.1244
	Bacteroidales		26.7a,b	3.3-41.9		8.4a,b	1-38.2		0.7a	0-16		15.1a,b	8.9-27		13.3a,b	1.5-23.8		24.4b	4.7-35.6		0.0134	0.0804
	Lactobacillales		14.6a	2.1-23.4		29.4a,b	8.6-65.6		37.9b	22.8-72.6		21.9a,b	12.9-44.6		33.3a,b	4-49.9		16a,b	1.9-61.3		0.008	0.0804
	Turicibacterales		1.8	0.1-6.6		0.9	0-11.9		1	0-3.9		0.2	0-0.5		0	0-0.9		1	0-2.9		0.0904	0.1808
	Clostridiales		21.2	11.3-32.4		19.5	14.6-26.3		27.4	12.7-43.1		23.5	14.1-41.6		22.6	16.6-41.1		21.3	12.3-37.9		0.3766	0.502133
	Erysipelotrichales		4.8	2.2-32.1		5.6	0.3-9.3		9.5	0.6-23.6		5.8	3-22.3		10.1	4.2-17.1		6.4	2.3-23.9		0.8084	0.881891
	Fusobacteriales		21	5.3-25.8		13.7	0.5-47		4.7	1.2-19.6		18.1	4.5-32.9		11	2.5-25.7		16.3	2.8-26.3		0.0899	0.1808
	Burkholderiales		2.6	0.3-6.1		1	0-7.8		0	0-2.9		1.7	0.3-3.8		1.4	0-5.1		2.6	0-5.4		0.1229	0.210686
	Campylobacterales		0	0-0.3		0	0-0.1		0	0-0.3		0	0-0.1		0	0-0		0	0-0.2		0.6186	0.74232
	Aeromonadales		5.3	1.4-10.6		1.4	0.6-5.8		0.1	0-5.6		1.1	0-3		1.2	0.2-1.5		2	0-3.3		0.055	0.165
	Enterobacteriales		0.2	0-2.8		0.5	0-4.1		1.1	0-6		0.5	0.2-5.6		0.9	0.2-6		0.1	0-0.8		0.1892	0.2838
	Family
	Bifidobacteriaceae		0	0-2.9		0.1	0-5.4		0.2	0-6.3		0.1	0-2.4		0.2	0-0.5		0	0-2.7		0.9327	0.9327
	Coriobacteriaceae		1.1a,b	0.2-2.5		0.3a	0-1.3		1.9a,b	0-5.7		2.3b	0.6-4.2		2.2a,b	0.7-3.8		1.4a,b	0.3-6.6		0.0311	0.1555
	Bacteroidaceae		15.7a,b	0.5-26.5		4.6a,b	0.4-23.3		0.4a	0-10.8		7.9a,b	3.3-14.4		7.6a,b	1.1-15.2		13.7b	0.7-21.4		0.0267	0.1555
	Porphyromonadaceae		0	0-0.2		0	0-0.2		0	0-0.1		0	0-0.1		0	0-0.1		0.1	0-0.2		0.3708	0.4635
	Prevotellaceae		1.5a	0-4.5		2a	0-9.3		0a	0-0		2.9a	0.1-5.5		0.8a	0-6.5		1.5a	0-6.2		0.0464	0.17325
	S24-7		0	0-0.9		0	0-0.5		0	0-0		0.1	0-1.2		0.1	0-2		0.3	0-1		0.2284	0.335882
	Paraprevotellaceae		8a	0.3-13.4		2.5a,b	0.1-4.7		0.4b	0-5		4.4a,b	0.6-9.2		2.8a,b	0-6.3		4.8a,b	0.6-10.9		0.009	0.1075
	Enterococcaceae		0.2	0-7.2		0.9	0-3.7		1.8	0-3		1.4	0-6.1		1.3	0-7.8		0.7	0-7.5		0.3237	0.425921
	Lactobacillaceae		5a	1.5-18.2		21.5b	8-59.3		30.3b	12-62.2		9.1a,b	3.6-37.9		19.6a,b	1.9-39.3		8.1a,b	1.9-38.6		0.0041	0.1025
	Streptococcaceae		3.6	0-13.9		4.3	0-9.6		9.1	1-15.5		6.5	3.5-10.6		8.3	1.6-24.6		5.3	0-15.2		0.0675	0.17325
	Turicibacteraceae		1.8	0.1-6.6		0.9	0-11.9		1	0-3.9		0.2	0-0.5		0	0-0.9		1	0-2.9		0.0904	0.188333
	Unclassified Clostridiales		0.4	0-2.6		0	0-2.3		0.6	0-2.1		0	0-0.3		0	0-1.4		0.1	0-0.6		0.0693	0.17325
	Unclassified Clostridiales		0	0-0.7		0	0-0.8		0.1	0-0.4		0.2	0-0.5		0	0-0.5		0.4	0-0.6		0.2751	0.382083
	Clostridiaceae		4.7	1.3-16.2		4.4	2.6-15.5		9.3	7-28.5		4.7	2.2-14.5		4	1.6-14.1		3.7	3.2-12		0.1189	0.219464
	Lachnospiraceae		8.4	1.9-15.9		7.6	4.5-10.4		13.9	1.4-20.1		15.5	6.8-18.8		12.7	9-15.5		11	2.7-18.8		0.0681	0.17325
	Peptococcaceae		0.2	0-1.4		0	0-0.5		0.2	0-2.3		0.4	0-0.8		0.2	0-0.6		0.2	0-0.8		0.4752	0.565714
	Peptostreptococcaceae		0	0-2.7		0	0-0.4		0	0-0.6		0	0-1.8		0.1	0-1.2		0	0-0.4		0.8624	0.898333
	Ruminococcaceae		0.8	0-3.6		1.6	0.8-6.6		0.7	0-2.2		1.1	0.5-2.2		1.9	1.1-3.8		2.9	0.8-3.3		0.1727	0.287833
	Veillonellaceae		3.9b	1.1-5.1		2.7a,b	0.2-4.2		0.3a	0-1		2.3a,b	2-5		2.7a,b	1-9.2		2.9b	2.4-5		0.0129	0.1075
	Erysipelotrichaceae		4.8	2.2-32.1		5.6	0.3-9.3		9.5	0.6-23.6		5.8	3-22.3		10.1	4.2-17.1		6.4	2.3-23.9		0.8084	0.878696
	Fusobacteriaceae		21	5.3-25.8		13.7	0.5-47		4.7	1.2-19.6		18.1	4.5-32.9		11	2.5-25.7		16.3	2.8-26.3		0.0899	0.188333
	Alcaligenaceae		2.6	0.3-6.1		1	0-7.8		0	0-2.9		1.7	0.3-3.8		1.4	0-5.1		2.6	0-5.4		0.1229	0.219464
	Helicobacteraceae		0	0-0.3		0	0-0.1		0	0-0.3		0	0-0.1		0	0-0		0	0-0.2		0.6186	0.702955
	Succinivibrionaceae		5.3	1.4-10.6		1.4	0.6-5.8		0.1	0-5.6		1.1	0-3		1.2	0.2-1.5		2	0-3.3		0.055	0.17325
	Enterobacteriaceae		0.2	0-2.8		0.5	0-4.1		1.1	0-6		0.5	0.2-5.6		0.9	0.2-6		0.1	0-0.8		0.1892	0.295625
	Genus
	Bifidobacterium		0	0-2.9		0.1	0-5.4		0.2	0-6.3		0.1	0-2.4		0.2	0-0.5		0	0-2.7		0.9327	0.9547
	Collinsella		1.1a,b	0.2-2.2		0.3a	0-1.1		1.7a,b	0-5.6		2.3b	0.6-4.1		2.2a,b	0.7-3.7		1.4a,b	0.3-6.4		0.0311	0.182157
	Slackia		0	0-0		0	0-0.1		0.1	0-0.4		0	0-0.1		0	0-0		0	0-0.2		0.1709	0.304648
	Bacteroides		15.7a,b	0.5-26.5		4.6a,b	0.4-23.3		0.4a	0-10.8		7.9a,b	3.3-14.4		7.6a,b	1.1-15.2		13.7b	0.7-21.4		0.0267	0.182157
	Parabacteroides		0	0-0.2		0	0-0.2		0	0-0.1		0	0-0.1		0	0-0.1		0.1	0-0.2		0.3708	0.480084
	Prevotella		1.5a	0-4.5		2a	0-9.3		0a	0-0		2.9a	0.1-5.5		0.8a	0-6.5		1.5a	0-6.2		0.0464	0.1927
	Unclassified S24-7		0	0-0.9		0	0-0.5		0	0-0		0.1	0-1.2		0.1	0-2		0.3	0-1		0.2284	0.360169
	Unclassified Paraprevotellaceae		3.9	0-6.9		1.1	0-3.4		0.2	0-2.6		1.1	0-2.2		1.1	0-1.4		1.9	0-3.4		0.2606	0.395726
	Prevotella		3.4a	0.3-8		0.3a	0-2.9		0.2a	0-2.5		3a	0.2-7.5		2a	0-5.3		2.9a	0.6-7.1		0.005	0.1025
	Unclassified Enterococcaceae		0.2	0-5.8		0.9	0-3.7		1.8	0-3		1.4	0-5.7		0.8	0-7.2		0.7	0-6.9		0.3237	0.457645
	Lactobacillus		5a	1.5-18.2		21.5b	8-59.3		30.3b	12-62.2		9.1a,b	3.6-37.9		19.6a,b	1.9-39.3		8.1a,b	1.9-38.6		0.0041	0.1025
	Streptococcus		3.6	0-13.9		4.3	0-9.6		9.1	1-15.5		6.5	3.5-10.6		8.3	1.6-24.6		5.3	0-15.2		0.0675	0.204707
	Turicibacter		1.8	0.1-6.6		0.9	0-11.9		1	0-3.9		0.2	0-0.5		0	0-0.9		1	0-2.9		0.0904	0.215933
	Unclassified Clostridiales		0.4	0-2.6		0	0-2.3		0.6	0-2.1		0	0-0.3		0	0-1.4		0.1	0-0.6		0.0693	0.204707
	Unclassified Clostridiales		0	0-0.7		0	0-0.8		0.1	0-0.4		0.2	0-0.5		0	0-0.5		0.4	0-0.6		0.2751	0.402825
	Unclassified Clostridiaceae		4.4	1.3-16		3.1	2.5-11.6		7.6	6.4-26.8		4.3	2-13.6		3.7	1.6-12.4		3.5	2.9-11.3		0.1907	0.325779
	Unclassified Clostridiaceae		0.1	0-0.6		0.1	0-3.3		0.8	0-2.9		0.4	0-1		0.3	0-0.9		0.3	0-0.7		0.138	0.257182
	Clostridium		0.1	0-0.3		0.1	0-3.3		0.2	0-0.5		0	0-0.2		0	0-0.9		0	0-0		0.0948	0.215933
	Unclassified Lachnospiraceae		2.7	0.3-5.9		2.4	0-2.8		4.6	0.6-6.6		4.3	1.7-7.2		3.9	1.4-4.7		3.5	0.3-5.6		0.4101	0.509518
	Unclassified Lachnospiraceae		0.1	0-1.1		0	0-0.6		0.1	0-0.7		0.4	0-1.2		0	0-0.8		0.2	0-0.7		0.4818	0.548717
	Blautia		3.2a	0.5-6.7		3.7a	1.2-5.7		6.5a	0-12		7.9a	2.2-9.1		5.5a	2.4-9.1		4.6a	1.9-10.1		0.0375	0.192187
	Dorea		0	0-1.3		0	0-0		0	0-0.4		0.1	0-0.4		0	0-0.8		0	0-0.5		0.5747	0.620071
	Ruminococcus		1.4	0.4-4.6		1.9	0.7-3.3		1.3	0-2.7		1.9	0.5-4.7		3.4	1.5-5		2.3	0.5-3.3		0.1319	0.257182
	Peptococcus		0.2	0-1.4		0	0-0.5		0.2	0-2.3		0.4	0-0.8		0.2	0-0.6		0.2	0-0.8		0.4752	0.548717
	Unclassified Peptostreptococcaceae		0	0-2.7		0	0-0.4		0	0-0.6		0	0-1.8		0.1	0-1.2		0	0-0.4		0.8624	0.906626
	Unclassified Ruminococcaceae		0.2	0-2.2		1	0.1-3.4		0.2	0-0.8		0.5	0-0.9		0.7	0-2.3		0.6	0.2-1.7		0.5251	0.581868
	Faecalibacterium		0.5	0-1.3		1.1	0-3.2		0.5	0-1.4		0.5	0-1.3		1.2	0.8-2.4		1.8	0.5-3.1		0.0752	0.205547
	Megamonas		2.9a	0.5-4.5		2.1a,b	0-2.9		0.2b	0-1		1.4a,b	0.6-4.7		1.4a,b	0.4-9.2		1.3a,b	0.4-4.6		0.0156	0.16646
	Phascolarctobacterium		0.5a,b	0-2.2		0.1a,b	0-2.4		0.1a	0-0.1		0.7a,b	0-1.2		0.7a,b	0-1.5		1.4b	0-2.5		0.0178	0.16646
	Veillonella		0	0-0.9		0	0-0.2		0	0-0		0	0-1.7		0	0-0.2		0	0-2		0.3716	0.480084
	Unclassified Erysipelotrichaceae		0.3a	0-0.9		0.2a	0-0.6		1.2a	0-3.2		1.8a	0.5-3.7		0.7a	0-3.2		0.7a	0.2-1.7		0.047	0.1927
	Allobaculum		1.4	0-3.2		0.6	0-7.5		2.8	0-9.9		1.4	0-4.9		1.3	0.4-10.3		1.7	0.4-12.4		0.3747	0.480084
	Catenibacterium		0.2	0-23.6		1.4	0-6.1		0.8	0-13.1		1	0-9.6		0.9	0.3-6.6		0.7	0-11		0.9547	0.9547
	Eubacterium		2	0-6.7		1.2	0-2.8		1.9	0-6.7		2.4	0.7-5.3		3.6	1.6-6.9		2.6	0.5-9		0.136	0.257182
	Unclassified Fusobacteriaceae		0	0-0.4		0.1	0-1.7		0	0-0.9		0	0-0		0	0-0		0	0-0		0.0616	0.204707
	Fusobacterium		21	5.3-25.4		12.3	0.5-46.8		3.6	1.2-19.6		18.1	4.5-32.9		11	2.5-24.8		16	2.8-26		0.0899	0.215933
	Sutterella		2.6	0.3-6.1		1	0-7.8		0	0-2.9		1.7	0.3-3.8		1.4	0-5.1		2.6	0-5.4		0.1229	0.257182
	Helicobacter		0	0-0.3		0	0-0.1		0	0-0		0	0-0.1		0	0-0		0	0-0.2		0.4556	0.548717
	Unclassified Succinivibrionaceae		0.3	0-3.2		0	0-0.3		0	0-1.3		0	0-0		0.1	0-0.8		0	0-0		0.0699	0.204707
	Unclassified Succinivibrionaceae		4.2a	1.4-7.9		1.2a,b	0.6-5.8		0.1b	0-4.4		1a,b	0-3		0.8a,b	0-1.4		2a,b	0-3.3		0.0203	0.16646
	Unclassified Enterobacteriaceae		0.2	0-2.8		0.5	0-4.1		1.1	0-6		0.5	0.2-5.6		0.9	0.2-6		0.1	0-0.8		0.2125	0.3485
	Species
	Unclassified Bifidobacterium		0	0-1.4		0	0-4.7		0.2	0-2.3		0	0-1		0.1	0-0.2		0	0-0.9		0.7059	0.755149
	Unclassified Bifidobacterium		0	0-1.4		0	0-0.7		0	0-4		0.1	0-2.4		0	0-0.5		0	0-2.7		0.7483	0.782314
	Collinsella stercoris		1.1a,b	0.2-2.1		0.3a	0-1.1		1.7a,b	0-5.6		2.3b	0.6-4.1		2.2a,b	0.7-3.7		1.4a,b	0.3-6.2		0.0311	0.204371
	Unclassified Slackia		0	0-0		0	0-0.1		0.1	0-0.4		0	0-0.1		0	0-0		0	0-0.2		0.1709	0.357336
	Unclassified Bacteroides		7	0.4-13.2		3	0.4-11		0.1	0-5		3.8	2.6-5.1		5.1	0.7-6.3		4.8	0-10.8		0.0694	0.212827
	Unclassified Bacteroides		6.5a,b	0.1-12		1.6a,b	0-8.7		0.3a	0-4.9		4.3a,b	0.7-8.4		2.5a,b	0-7.6		7.1b	0.3-9.9		0.0088	0.134933
	Bacteroides plebeius		1.2	0-3		0	0-3.6		0	0-0.9		0.4	0-0.9		0.2	0-1.3		0.6	0-2.1		0.3934	0.502678
	Unclassified Parabacteroides		0	0-0.2		0	0-0.2		0	0-0.1		0	0-0.1		0	0-0.1		0.1	0-0.2		0.3708	0.492463
	Prevotella copri		1.5a	0-4.5		2a	0-9.3		0a	0-0		2.9a	0.1-5.5		0.8a	0-6.5		1.5a	0-6.2		0.0464	0.212827
	Unclassified S24-7		0	0-0.9		0	0-0.5		0	0-0		0.1	0-1.2		0.1	0-2		0.3	0-1		0.2284	0.389126
	Unclassified Paraprevotellaceae		3.9	0-6.9		1.1	0-3.4		0.2	0-2.6		1.1	0-2.2		1.1	0-1.4		1.9	0-3.4		0.2606	0.428129
	Unclassified Prevotella		3.4a	0.3-8		0.3a	0-2.9		0.2a	0-2.5		3a	0.2-7.5		2a	0-5.3		2.9a	0.6-7.1		0.005	0.115
	Unclassified Enterococcaceae		0.2	0-5.8		0.9	0-3.7		1.8	0-3		1.4	0-5.7		0.8	0-7.2		0.7	0-6.9		0.3237	0.480329
	Unclassified Lactobacillus		5a	1.5-18.2		21.5b	8-59.3		30.3b	12-62.2		9.1a,b	3.6-37.9		19.6a,b	1.9-39.3		8.1a,b	1.9-38.6		0.0041	0.115
	Unclassified Streptococcus		3.6	0-13.9		4.3	0-9.6		9.1	1-15.5		6.5	3.5-10.6		8.3	1.6-24.6		5.3	0-15.2		0.0675	0.212827
	Unclassified Turicibacter		1.8	0.1-6.6		0.9	0-11.9		1	0-3.9		0.2	0-0.5		0	0-0.9		1	0-2.9		0.0904	0.231022
	Unclassified Clostridiales		0.4	0-2.6		0	0-2.3		0.6	0-2.1		0	0-0.3		0	0-1.4		0.1	0-0.6		0.0693	0.212827
	Unclassified Clostridiales		0	0-0.7		0	0-0.8		0.1	0-0.4		0.2	0-0.5		0	0-0.5		0.4	0-0.6		0.2751	0.436366
	Unclassified Clostridiaceae		4.4	1.3-16		3.1	2.5-11.6		7.6	6.4-26.8		4.3	2-13.6		3.7	1.6-12.4		3.5	2.9-11.3		0.1907	0.375962
	Unclassified Clostridiaceae		0.1	0-0.6		0.1	0-3.3		0.8	0-2.9		0.4	0-1		0.3	0-0.9		0.3	0-0.7		0.138	0.302286
	Unclassified Clostridium		0	0-0.3		0	0-3.3		0	0-0.4		0	0-0.2		0	0-0.9		0	0-0		0.2107	0.375962
	Unclassified Lachnospiraceae		2.7	0.3-5.9		2.4	0-2.8		4.6	0.6-6.6		4.3	1.7-7.2		3.9	1.4-4.7		3.5	0.3-5.6		0.4101	0.509854
	Unclassified Lachnospiraceae		0.1	0-1.1		0	0-0.6		0.1	0-0.7		0.4	0-1.2		0	0-0.8		0.2	0-0.7		0.4818	0.55407
	Unclassified Blautia		0.3	0-2.8		0.8	0-2		2.1	0-6.1		3.2	0-4.8		2	0-3.8		1.6	0.3-2.8		0.1288	0.29624
	Blautia producta		2.1	0.5-6.7		2.2	1.2-4.5		3.6	0-6.7		4.5	1.2-7.4		2.6	1.6-8		2.8	0.9-8.1		0.2881	0.441753
	Unclassified Dorea		0	0-1.3		0	0-0		0	0-0.4		0.1	0-0.4		0	0-0.8		0	0-0.5		0.5747	0.629433
	Unclassified Ruminococcus		0.1	0-0.4		0	0-1.2		0.2	0-1.2		0.2	0-0.6		0.1	0-1.6		0.5	0-2.3		0.3611	0.492463
	Ruminococcus gnavus		1.3a,b	0.4-4.6		1.5a,b	0.6-3.3		0.9a	0-1.5		1.7a,b	0.5-4		2.7b	1.2-5		1.7a,b	0-3.2		0.0377	0.212827
	Unclassified Peptococcus		0.2	0-1.4		0	0-0.5		0.2	0-2.3		0.4	0-0.8		0.2	0-0.6		0.2	0-0.8		0.4752	0.55407
	Unclassified Peptostreptococcaceae		0	0-2.7		0	0-0.4		0	0-0.6		0	0-1.8		0.1	0-1.2		0	0-0.4		0.8624	0.881564
	Unclassified Ruminococcaceae		0.2	0-2.2		1	0.1-3.4		0.2	0-0.8		0.5	0-0.9		0.7	0-2.3		0.6	0.2-1.7		0.5251	0.589137
	Faecalibacterium prausnitzii		0.5	0-1.3		1.1	0-3.2		0.5	0-1.4		0.5	0-1.3		1.2	0.8-2.4		1.8	0.5-3.1		0.0752	0.2162
	Unclassified Megamonas		2.9a	0.5-4.5		2.1a,b	0-2.9		0.2b	0-1		1.4a,b	0.6-4.7		1.4a,b	0.4-9.2		1.3a,b	0.4-4.6		0.0156	0.155633
	Unclassified Phascolarctobacterium		0.5a,b	0-2.2		0.1a,b	0-2.4		0.1a	0-0.1		0.7a,b	0-1.2		0.7a,b	0-1.5		1.4b	0-2.5		0.0178	0.155633
	Unclassified Veillonella		0	0-0.9		0	0-0.2		0	0-0		0	0-1.7		0	0-0.2		0	0-2		0.3716	0.492463
	Unclassified Erysipelotrichaceae		0.3a	0-0.9		0.2a	0-0.6		1.2a	0-3.2		1.8a	0.5-3.7		0.7a	0-3.2		0.7a	0.2-1.7		0.047	0.212827
	Unclassified Allobaculum		1.4	0-3.2		0.6	0-7.5		2.8	0-9.9		1.4	0-4.9		1.3	0.4-10.3		1.7	0.4-12.4		0.3747	0.492463
	Unclassified Catenibacterium		0.2	0-23.6		1.4	0-6.1		0.8	0-13.1		1	0-9.6		0.9	0.3-6.6		0.7	0-11		0.9541	0.9541
	Eubacterium biforme		2	0-6.7		1.2	0-2.8		1.9	0-6.7		2.2	0.7-5.3		3.6	1.6-6.4		2.5	0.5-8.9		0.1971	0.375962
	Unclassified Fusobacteriaceae		0	0-0.4		0.1	0-1.7		0	0-0.9		0	0-0		0	0-0		0	0-0		0.0616	0.212827
	Unclassified Fusobacterium		21	5.3-25.4		12.3	0.5-46.8		3.6	1.2-19.6		18.1	4.5-32.9		11	2.5-24.8		16	2.8-26		0.0899	0.231022
	Unclassified Sutterella		2.6	0.3-6.1		1	0-7.8		0	0-2.9		1.7	0.3-3.8		1.4	0-5.1		2.6	0-5.4		0.1229	0.29624
	Unclassified Helicobacter		0	0-0.3		0	0-0.1		0	0-0		0	0-0.1		0	0-0		0	0-0.2		0.4556	0.551516
	Unclassified Succinivibrionaceae		0.3	0-3.2		0	0-0.3		0	0-1.3		0	0-0		0.1	0-0.8		0	0-0		0.0669	0.212827
	Unclassified Succinivibrionaceae		4.2a	1.4-7.9		1.2a,b	0.6-5.8		0.1b	0-4.4		1a,b	0-3		0.8a,b	0-1.4		2a,b	0-3.3		0.0203	0.155633
	Unclassified Enterobacteriaceae		0.2	0-2.8		0.5	0-4.1		1.1	0-6		0.5	0.2-5.6		0.9	0.2-6		0.1	0-0.8		0.2125	0.375962
