# Supplementary material for: Evaluation of the effects of anthelmintic administration on the fecal microbiome of healthy dogs with and without subclinical Giardia spp. and Cryptosporidium canis infections
Source: PLoS One. 2020 Feb 6;15(2):e0228145. doi: 10.1371/journal.pone.0228145 (PMC7004322; doi:10.1371/journal.pone.0228145)
Supplement: S4 Table — (XLSX) [file pone.0228145.s005.xlsx]

## Sheet: Sheet1
	Bacterial group		Day -7			Day -1			Day 3			Day 6			Day 13			Day -7 vs -1 vs 3 vs 6 vs 13
			Median	Range		Median	Range		Median	Range		Median	Range		Median	Range		P value	Q value
	Phylum
	Actinobacteria		0.7	0-3.8		0.6	0-1.1		0.9	0-3.6		0.3	0-2.4		0.5	0-2.3		0.3084	0.514
	Bacteroidetes		37.2	20.8-55.1		33.2	1.2-48.1		35.2	0.6-48.6		38.2	23.2-51.9		32.6	8.9-63		0.5918	0.5918
	Firmicutes		34.1	17.9-46.4		40.9	12.7-67.1		39.6	23.4-87.4		33.4	19.8-39.2		31.6	20.2-49		0.2914	0.514
	Fusobacteria		17.2	1.2-27.3		16.9	1.1-31.9		15.4	1.2-22.8		17.5	0-28.3		18.5	1.2-50.4		0.4871	0.5918
	Proteobacteria		10.1	6.7-23		10.8	4.9-30.6		9.5	5.6-20.9		12.5	3-33.1		9.4	5.7-30.6		0.1933	0.514
	Class
	Coriobacteriia		0.7	0-2.1		0.6	0-1.1		0.9	0-2.7		0.3	0-2.4		0.5	0-2.3		0.3177	0.73065
	Bacteroidia		37.2	20.8-55.1		33.2	1.2-48.1		35.2	0.4-48.6		38.2	23.2-51.9		32.6	8.9-63		0.5918	0.760886
	Bacilli		0.7	0-10.5		0.4	0-11.8		2.2	0.2-20.3		0.5	0-6.6		0.9	0-3.9		0.1953	0.73065
	Clostridia		23.5	12.9-35.1		27.1	11.4-54		28.4	15.9-61.5		21.8	11.8-29.9		22.3	13.9-33.1		0.3355	0.73065
	Erysipelotrichi		7.3	0.9-13.7		5.7	0.4-21.3		8.1	1.9-20.6		6.7	2.3-14.8		5.4	1.9-15.1		0.9158	0.9158
	Fusobacteriia		17.2	1.2-27.3		16.9	1.1-31.9		15.4	1.2-22.8		17.5	0-28.3		18.5	1.2-50.4		0.4871	0.73065
	Betaproteobacteria		5.3	0-8.4		6.2	0-8.6		4.3	0-9.7		5.6	0-10.1		5.2	0-6.5		0.7859	0.884138
	Epsilonproteobacteria		0.3	0-16.6		0.4	0-9.4		0.5	0-16.4		0.7	0-30.7		1	0-24.7		0.4578	0.73065
	Gammaproteobacteria		0.9	0-18.3		1.5	0-30.6		1	0.1-10.8		1.3	0.1-14.1		2.7	0.4-9.5		0.3592	0.73065
	Order
	Coriobacteriales		0.7	0-2.1		0.6	0-1.1		0.9	0-2.7		0.3	0-2.4		0.5	0-2.3		0.3177	0.7381
	Bacteroidales		37.2	20.8-55.1		33.2	1.2-48.1		35.2	0.4-48.6		38.2	23.2-51.9		32.6	8.9-63		0.5918	0.813725
	Lactobacillales		0	0-10.2		0.4	0-11.3		0	0-19.4		0	0-4.2		0.1	0-3.7		0.1934	0.709133
	Turicibacterales		0.1	0-2.9		0	0-0.6		1	0-4.2		0.1	0-2.4		0	0-3.8		0.0645	0.709133
	Clostridiales		23.5	12.9-35.1		27.1	11.4-54		28.4	15.9-61.5		21.8	11.8-29.9		22.3	13.9-33.1		0.3355	0.7381
	Erysipelotrichales		7.3	0.9-13.7		5.7	0.4-21.3		8.1	1.9-20.6		6.7	2.3-14.8		5.4	1.9-15.1		0.9158	0.9158
	Fusobacteriales		17.2	1.2-27.3		16.9	1.1-31.9		15.4	1.2-22.8		17.5	0-28.3		18.5	1.2-50.4		0.4871	0.765443
	Burkholderiales		5.3	0-8.4		6.1	0-8.6		4.3	0-9.7		5.6	0-10.1		5.2	0-6.5		0.7859	0.9158
	Campylobacterales		0.3	0-16.6		0.4	0-9.4		0.5	0-16.4		0.7	0-30.7		1	0-24.7		0.4578	0.765443
	Aeromonadales		0.5	0-5.3		0.6	0-6.1		0.5	0.1-3.9		0.5	0-7.4		0.2	0-5.1		0.8831	0.9158
	Enterobacteriales		0	0-18.3		0	0-30.6		0	0-9.9		0	0-14.1		0.4	0-9.4		0.1306	0.709133
	Family
	Coriobacteriaceae		0.7	0-2.1		0.6	0-1.1		0.9	0-2.7		0.3	0-2.4		0.5	0-2.3		0.3177	0.8284
	Bacteroidaceae		22.9	8.3-54.5		18.8	0.8-34.8		19	0.4-47.9		24.4	5.6-51.9		16.2	7.7-62.4		0.6339	0.926469
	Prevotellaceae		7.7	0-17.4		7.1	0-15.4		6.8	0-16.1		10.5	0-17.6		9.7	0.6-17.8		0.4817	0.841355
	Paraprevotellaceae		3.9	0-10.2		4.4	0-10		3.2	0-8.2		3.3	0-9.2		2.7	0-6.9		0.1755	0.75658
	Streptococcaceae		0	0-9.8		0.1	0-11.3		0	0-18.6		0	0-4.2		0.1	0-3.7		0.5946	0.926469
	Turicibacteraceae		0.1	0-2.9		0	0-0.6		1	0-4.2		0.1	0-2.4		0	0-3.8		0.0645	0.61275
	Unclassified Clostridiales		0.1	0-0.5		0	0-0.7		0.2	0-1.3		0.1	0-0.6		0	0-1.5		0.9107	0.966678
	Clostridiaceae		3.7	1.4-7.7		4.5	2.1-24.2		5.6	1.7-19.6		2.8	0.5-6.3		3.8	1.6-6.8		0.032	0.608
	Lachnospiraceae		8.3	1.6-19.4		9.5	3.7-22.4		11.6	5.3-38.9		9.3	2-21.7		11.7	2.6-16.1		0.1991	0.75658
	Peptostreptococcaceae		0	0-0.6		0.2	0-3.7		0.2	0-3		0	0-3.3		0	0-0.6		0.3488	0.8284
	Ruminococcaceae		3.2	0-8.1		3.5	0.7-9.5		3.7	0.6-7.8		3.2	0.4-5.8		3.3	0.8-7.6		0.9934	0.9934
	Veillonellaceae		5	0.3-11.2		5.9	0.3-10.1		4.7	0.3-16.2		4.9	0-7.9		4.7	0-7.7		0.434	0.841355
	Erysipelotrichaceae		7.3	0.9-13.7		5.7	0.4-21.3		8.1	1.9-20.6		6.7	2.3-14.8		5.4	1.9-15.1		0.9158	0.966678
	Fusobacteriaceae		17.2	1.2-27.3		16.9	1.1-31.9		15.4	1.2-22.8		17.5	0-28.3		18.5	1.2-50.4		0.4871	0.841355
	Alcaligenaceae		5.3	0-8.4		6.1	0-8.6		4.3	0-9.7		5.6	0-10.1		5.2	0-6.5		0.7859	0.966678
	Campylobacteraceae		0	0-16.6		0	0-3.2		0	0-14.9		0	0-5.1		0	0-3.7		0.6971	0.946064
	Helicobacteraceae		0.1	0-11.6		0.2	0-9.4		0.3	0-16.4		0.4	0-30.6		0.6	0-24.6		0.3405	0.8284
	Succinivibrionaceae		0.5	0-5.3		0.6	0-6.1		0.5	0.1-3.9		0.5	0-7.4		0.2	0-5.1		0.8831	0.966678
	Enterobacteriaceae		0	0-18.3		0	0-30.6		0	0-9.9		0	0-14.1		0.4	0-9.4		0.1306	0.75658
	Genus
	Collinsella		0.7	0-2.1		0.6	0-1.1		0.9	0-2.7		0.3	0-2.4		0.5	0-2.3		0.3177	0.814277
	Bacteroides		22.9	8.3-54.5		18.8	0.8-34.8		19	0.4-47.9		24.4	5.6-51.9		16.2	7.7-62.4		0.6339	0.814277
	Prevotella		7.7	0-17.4		7.1	0-15.4		6.8	0-16.1		10.5	0-17.6		9.7	0.6-17.8		0.4817	0.814277
	Prevotella		3.9	0-10.2		4.4	0-10		3.2	0-8.2		3.3	0-9.2		2.7	0-6.9		0.1755	0.802286
	Streptococcus		0	0-9.8		0.1	0-11.3		0	0-18.6		0	0-4.2		0.1	0-3.7		0.5946	0.814277
	Turicibacter		0.1	0-2.9		0	0-0.6		1	0-4.2		0.1	0-2.4		0	0-3.8		0.0645	0.779733
	Unclassified Clostridiales		0.1	0-0.5		0	0-0.7		0.2	0-1.3		0.1	0-0.6		0	0-1.5		0.9107	0.940077
	Unclassified Clostridiaceae		2.9	0-7.4		3.9	1.9-5.8		4	1.7-6.7		2.1	0.5-5.3		2.6	1.5-6		0.0731	0.779733
	Unclassified Clostridiaceae		0.4	0-1		0.2	0-5.4		0.7	0-3.3		0.1	0-2.3		0.2	0-2		0.4275	0.814277
	Clostridium		0	0-2.3		0	0-14.4		0	0-9.9		0	0-1.6		0	0-3.1		0.5669	0.814277
	Unclassified Lachnospiraceae		2.1	0-5.6		1.7	0.5-7.1		2.3	0.7-9.2		1.4	0-5.6		2.2	0.8-3.1		0.0625	0.779733
	Unclassified Lachnospiraceae		1.3	0-2.4		1.2	0-2.6		2.2	0.7-3.5		1.5	0.6-3.5		1.5	0.7-3.5		0.4748	0.814277
	Blautia		4.1	0-5.6		3.6	0-5		4.1	1.6-15.4		4.5	0.6-6.7		3.8	1-6.8		0.6482	0.814277
	Dorea		0	0-0.6		0	0-4		0	0-2.1		0.1	0-0.9		0	0-0.7		0.4385	0.814277
	Ruminococcus		2	0-5.2		1.7	1.3-7.7		2.9	0-8.8		2.7	0-7.3		2.8	0-8.9		0.7172	0.819657
	Unclassified Peptostreptococcaceae		0	0-0.6		0.1	0-3.7		0.2	0-3		0	0-3.3		0	0-0.3		0.2326	0.814277
	Unclassified Ruminococcaceae		0.9	0-2.3		1.2	0.4-5		1.5	0.5-3.1		1	0.1-2		0.6	0.2-2.3		0.595	0.814277
	Faecalibacterium		2.1	0-5.7		2.3	0-4.7		1.9	0-4.6		1.8	0-4.4		2.3	0.1-5.2		0.6298	0.814277
	Oscillospira		0	0-0.4		0	0-0.2		0	0-0.2		0	0-0.3		0	0-0.1		0.6616	0.814277
	Megamonas		4.1	0.3-10.8		4.8	0.3-9.1		3.3	0.3-15.3		4	0-6.7		3.8	0-7.7		0.6151	0.814277
	Phascolarctobacterium		0.5	0-1.7		1	0-1.8		0.4	0-2.6		0.7	0-1.6		0.6	0-2.1		0.9745	0.9745
	Unclassified Erysipelotrichaceae		0.8	0.1-1.4		0.3	0-2.1		0.7	0-3.8		0.2	0-1.4		0.4	0-2.8		0.2994	0.814277
	Allobaculum		0	0-0.4		0	0-0.8		0.1	0-1.5		0.1	0-0.4		0	0-0.6		0.1367	0.802286
	Catenibacterium		4.5	0-10.5		2.7	0-17.4		4.7	0-16.1		4.6	0-11		3.1	0-12.9		0.8474	0.903893
	Eubacterium		2.3	0.1-4		2.3	0.1-4.9		2.2	0.1-5.8		2.1	0.6-4		1.3	0-6.1		0.4628	0.814277
	Fusobacterium		17.2	1.2-27.3		16.9	1.1-31.9		15.4	1.2-22.8		17.5	0-28.3		18.5	1.2-50.4		0.4871	0.814277
	Sutterella		5.3	0-8.4		6.1	0-8.6		4.3	0-9.7		5.6	0-10.1		5.2	0-6.5		0.7859	0.8672
	Campylobacter		0	0-16.6		0	0-3.2		0	0-14.9		0	0-5.1		0	0-3.7		0.6971	0.819657
	Helicobacter		0	0-11.6		0	0-9.4		0.3	0-16.4		0.3	0-30.6		0.3	0-24.6		0.1654	0.802286
	Unclassified Succinivibrionaceae		0	0-0.1		0	0-0.2		0	0-0.1		0	0-0.1		0	0-0.1		0.6193	0.814277
	Succinivibrio		0.4	0-5		0.5	0-6.1		0.5	0-3.9		0.5	0-7.4		0.1	0-5.1		0.4455	0.814277
	Unclassified Enterobacteriaceae		0	0-17.8		0	0-30.6		0	0-9.6		0	0-14.1		0.4	0-9.4		0.1306	0.802286
	Species
	Collinsella stercoris		0.7	0-2.1		0.6	0-1.1		0.9	0-2.7		0.3	0-2.4		0.3	0-2.3		0.3729	0.882133
	Unclassified Bacteroides		3.4	0-15		3.7	0-21.3		3.6	0-10		2.2	0-19.5		3.2	0-10.6		0.4407	0.882133
	Unclassified Bacteroides		7.3	3.2-54.5		7.3	0.8-14		6.7	0-13.9		8.3	2.1-51.1		7.7	2.8-61.4		0.7358	0.913407
	Bacteroides plebeius		5	0-27		6.1	0-12.9		4.5	0.4-37.4		5.3	0-25.3		5	0-11.7		0.957	0.9745
	Prevotella copri		7.7	0-17.4		7.1	0-15.4		6.8	0-16.1		10.5	0-17.6		9.7	0.6-17.8		0.4817	0.882133
	Unclassified Prevotella		3.9	0-10.2		4.4	0-10		3.2	0-8.2		3.3	0-9.2		2.7	0-6.9		0.1755	0.78975
	Unclassified Streptococcus		0	0-9.8		0.1	0-11.3		0	0-18.6		0	0-4.2		0.1	0-3.7		0.5946	0.882133
	Unclassified Turicibacter		0.1	0-2.9		0	0-0.6		1	0-4.2		0.1	0-2.4		0	0-3.8		0.0645	0.78975
	Unclassified Clostridiales		0.1	0-0.5		0	0-0.7		0.2	0-1.3		0.1	0-0.6		0	0-1.5		0.9107	0.9745
	Unclassified Clostridiaceae		2.9	0-7.4		3.9	1.9-5.8		4	1.7-6.7		2.1	0.5-5.3		2.6	1.5-6		0.0731	0.78975
	Unclassified Clostridiaceae		0.4	0-1		0.2	0-5.4		0.7	0-3.3		0.1	0-2.3		0.2	0-2		0.4275	0.882133
	Unclassified Lachnospiraceae		2.1	0-5.6		1.7	0.5-7.1		2.3	0.7-9.2		1.4	0-5.6		2.2	0.8-3.1		0.0625	0.78975
	Unclassified Lachnospiraceae		1.3	0-2.4		1.2	0-2.6		2.2	0.7-3.5		1.5	0.6-3.5		1.5	0.7-3.5		0.4748	0.882133
	Unclassified Blautia		0.8	0-2.6		0.2	0-1.9		0.5	0-3.6		0.4	0-4		0.5	0-3.3		0.6515	0.882133
	Blautia producta		2.4	0-4.9		2.7	0-5		2	1.2-15.4		2.3	0.6-6.4		2.9	1-4.8		0.9674	0.9745
	Unclassified Dorea		0	0-0.6		0	0-4		0	0-2.1		0.1	0-0.9		0	0-0.7		0.4385	0.882133
	Unclassified Ruminococcus		0	0-0.4		0	0-0.5		0	0-0.7		0	0-0.5		0	0-0.3		0.5299	0.882133
	Ruminococcus gnavus		1.7	0-5		1.7	0.7-7.7		2.6	0-8.8		2.4	0-7.3		2.6	0-8.9		0.7977	0.926361
	Unclassified Peptostreptococcaceae		0	0-0.6		0.1	0-3.7		0.2	0-3		0	0-3.3		0	0-0.3		0.2326	0.882133
	Unclassified Ruminococcaceae		0.9	0-2.3		1.2	0.4-5		1.5	0.5-3.1		1	0.1-2		0.6	0.2-2.3		0.595	0.882133
	Faecalibacterium prausnitzii		2.1	0-5.7		2.3	0-4.7		1.9	0-4.6		1.8	0-4.4		2.3	0.1-5.2		0.6298	0.882133
	Unclassified Oscillospira		0	0-0.4		0	0-0.2		0	0-0.2		0	0-0.3		0	0-0.1		0.6616	0.882133
	Unclassified Megamonas		4.1	0.3-10.8		4.8	0.3-9.1		3.3	0.3-15.3		4	0-6.7		3.8	0-7.7		0.6151	0.882133
	Unclassified Phascolarctobacterium		0.5	0-1.7		1	0-1.8		0.4	0-2.6		0.7	0-1.6		0.6	0-2.1		0.9745	0.9745
	Unclassified Erysipelotrichaceae		0.8	0.1-1.4		0.3	0-2.1		0.7	0-3.8		0.2	0-1.4		0.4	0-2.8		0.2994	0.882133
	Unclassified Allobaculum		0	0-0.4		0	0-0.8		0.1	0-1.5		0.1	0-0.4		0	0-0.6		0.1367	0.78975
	Unclassified Catenibacterium		4.5	0-10.5		2.7	0-17.4		4.7	0-16.1		4.6	0-11		3.1	0-12.9		0.8474	0.953325
	Eubacterium biforme		2.3	0-4		2.1	0.1-4.8		2.1	0-5.8		2.1	0-3.7		1.2	0-6.1		0.6306	0.882133
	Eubacterium dolichum		0	0-1.1		0.1	0-2.8		0.1	0-2.2		0	0-1		0	0-1.9		0.1355	0.78975
	Unclassified Fusobacterium		17.2	1.2-27.3		16.9	1.1-31.9		15.4	1.2-22.8		17.5	0-28.3		18.5	1.2-50.4		0.4871	0.882133
	Unclassified Sutterella		5.3	0-8.4		6.1	0-8.6		4.3	0-9.7		5.6	0-10.1		5.2	0-6.5		0.7859	0.926361
	Unclassified Campylobacter		0	0-16.6		0	0-3.2		0	0-14.9		0	0-5.1		0	0-3.7		0.6971	0.896271
	Unclassified Helicobacter		0	0-11.6		0	0-9.4		0.3	0-16.4		0.3	0-30.6		0.3	0-24.6		0.1654	0.78975
	Unclassified Succinivibrionaceae		0	0-0.1		0	0-0.2		0	0-0.1		0	0-0.1		0	0-0.1		0.6193	0.882133
	Unclassified Succinivibrio		0.4	0-5		0.5	0-6.1		0.5	0-3.9		0.5	0-7.4		0.1	0-5.1		0.4455	0.882133
	Unclassified Enterobacteriaceae		0	0-17.8		0	0-30.6		0	0-9.6		0	0-14.1		0.4	0-9.4		0.1306	0.78975
