# Supplementary material for: Evaluation of the effects of anthelmintic administration on the fecal microbiome of healthy dogs with and without subclinical Giardia spp. and Cryptosporidium canis infections
Source: PLoS One. 2020 Feb 6;15(2):e0228145. doi: 10.1371/journal.pone.0228145 (PMC7004322; doi:10.1371/journal.pone.0228145)
Supplement: S5 Table — Fenbendazole (50 mg/kg) was administered to dogs in the treatment group on days 0–4. (XLSX) [file pone.0228145.s006.xlsx]

## Sheet: Sheet1
	Bacterial group		Day -7			Day -1			Day 3			Day 6			Day 13			Day -7 vs -1 vs 3 vs 6 vs 13
			Median	Range		Median	Range		Median	Range		Median	Range		Median	Range		P value	Q value
	Phylum
	Actinobacteria		0.2	0-2.1		0.5	0.1-3.6		0.9	0.2-2.6		0.4	0-4.8		0.4	0-1.7		0.3489	0.851167
	Bacteroidetes		41.6	22.5-53.1		38.6	26.7-58.6		35.6	25.4-54		37	25.7-46.8		37.4	10.3-50.2		0.9131	0.9131
	Firmicutes		22.6	14.6-48		23.6	4.9-43.4		32.9	15.8-46.4		29.4	19.1-50.2		27.1	18.7-58.5		0.0823	0.102875
	Fusobacteria		30.3	11.4-41		31.7	15-39		21.1	11.5-42.3		28.9	10.7-42.2		22.5	9.9-57.1		0.5107	0.851167
	Proteobacteria		7.8	5.7-22.5		10.4	3.1-19.7		7.7	4.1-12.6		7.3	4.2-12.6		10.3	5.5-18		0.1093	0.5465
	Class
	Coriobacteriia		0.2	0-2.1		0.5	0.1-1.7		0.9	0.2-2.3		0.4	0-4.6		0.4	0-1.7		0.3228	0.648
	Bacteroidia		41.6	22.5-53.1		38.6	26.7-58.6		35.6	25.4-54		37	25.7-46.8		37.4	10.3-50.2		0.9131	0.9131
	Bacilli		0.6	0.2-0.9		0.3	0-2.6		0.3	0-4.8		0.3	0-5		1	0-6.6		0.719	0.9131
	Clostridia		16.3	12.7-32.7		19	4.6-29.6		26.7	12.8-35		20.5	16.5-36.5		21.7	15.5-39.7		0.1443	0.4329
	Erysipelotrichi		2.1	1.7-14.5		1.5	0.3-13.5		5.2	0.1-11.7		4.2	1.3-13.5		4.1	0.7-12.2		0.36	0.648
	Fusobacteriia		30.3	11.4-41		31.7	15-39		21.1	11.5-42.3		28.9	10.7-42.2		22.5	9.9-57.1		0.5107	0.76605
	Betaproteobacteria		6.1	3.1-19.2		6.6	3.1-9.4		4.7	4-5.5		4.2	3-6.9		5	2.4-7.7		0.1093	0.4329
	Epsilonproteobacteria		1.2	0-3.5		1.7	0-4.8		1.3	0-8.2		1.5	0-4.1		4.2	0.1-7		0.117	0.4329
	Gammaproteobacteria		0.1	0-3.6		0.2	0-9.2		0.1	0-2.7		0.1	0-6.9		0.3	0-12.7		0.8557	0.9131
	Order
	Coriobacteriales		0.2	0-2.1		0.5	0.1-1.7		0.9	0.2-2.3		0.4	0-4.6		0.4	0-1.7		0.3228	0.66
	Bacteroidales		41.6	22.5-53.1		38.6	26.7-58.6		35.6	25.4-54		37	25.7-46.8		37.4	10.3-50.2		0.9131	0.9131
	Lactobacillales		0.1	0-0.8		0	0-1.4		0	0-4.8		0.1	0-4.5		0.1	0-6.6		0.4724	0.702213
	Turicibacterales		0.2	0-0.9		0	0-2.5		0.2	0-3.5		0.2	0-0.5		0.2	0-1.6		0.6685	0.817056
	Clostridiales		16.3	12.7-32.7		19	4.6-29.6		26.7	12.8-35		20.5	16.5-36.5		21.7	15.5-39.7		0.1443	0.5291
	Erysipelotrichales		2.1	1.7-14.5		1.5	0.3-13.5		5.2	0.1-11.7		4.2	1.3-13.5		4.1	0.7-12.2		0.36	0.66
	Fusobacteriales		30.3	11.4-41		31.7	15-39		21.1	11.5-42.3		28.9	10.7-42.2		22.5	9.9-57.1		0.5107	0.702213
	Burkholderiales		6.1	3.1-19.1		6.6	3.1-9.4		4.7	4-5.5		4.2	3-6.9		5	2.4-7.7		0.1093	0.5291
	Campylobacterales		1.2	0-3.5		1.7	0-4.8		1.3	0-8.2		1.5	0-4.1		4.2	0.1-7		0.117	0.5291
	Aeromonadales		0	0-3.3		0.2	0-9.2		0.1	0-2.7		0.1	0-6.9		0.1	0-12.7		0.9021	0.9131
	Enterobacteriales		0	0-0.3		0	0-0.3		0	0-0.1		0	0-0.2		0	0-1.4		0.2507	0.66
	Family
	Coriobacteriaceae		0.2	0-2.1		0.5	0.1-1.7		0.9	0.2-2.3		0.4	0-4.6		0.4	0-1.7		0.3228	0.72
	Bacteroidaceae		27.6	10-40.8		24.8	12.8-47		22.6	13.7-46.9		20.4	11.3-40.8		23.5	10.3-42.3		0.5394	0.754
	Porphyromonadaceae		0	0-2.1		0	0-0.3		0	0-2.6		0	0-0.7		0	0-2.4		0.5655	0.754
	Prevotellaceae		6.1	0-17.9		4.9	0-15.2		6.8	0-13.1		6.5	0-21.7		5.3	0-8.6		0.9673	0.9673
	Paraprevotellaceae		4.8	0-9.2		3.4	0-12.2		4.5	0.4-12		4.2	0-7.9		4.2	0-11		0.8684	0.949579
	Streptococcaceae		0	0-0.7		0	0-0.8		0	0-4.8		0.1	0-4.5		0.1	0-6.6		0.2958	0.72
	Turicibacteraceae		0.2	0-0.9		0	0-2.5		0.2	0-3.5		0.2	0-0.5		0.2	0-1.6		0.6685	0.835625
	Unclassified Clostridiales		0	0-1.3		0.1	0-0.4		0.3	0-1.7		0.2	0-2.8		0.4	0-0.8		0.1915	0.72
	Clostridiaceae		3.7	0.8-8.1		2.8	0-5.3		5.3	1.3-9.4		4.5	1.7-9.6		5.3	1.5-14.1		0.3386	0.72
	Lachnospiraceae		6a	3.8-9		8.1a	2.6-12.6		11.6a	4.4-20.4		8.3a	4.1-16.1		8.3a	5.3-16.3		0.0368	0.72
	Peptostreptococcaceae		0	0-2.9		0	0-0.9		0	0-1.1		0	0-1.2		0.2	0-2.5		0.7164	0.842824
	Ruminococcaceae		1.1	0.3-7		3	0-5.7		3	0-5.6		3	0.2-7.6		4.2	0-7.1		0.2937	0.72
	Veillonellaceae		4.6	2.1-14.8		4.5	1.9-10.8		4.2	0.3-13		4.6	4.1-9		2.4	0.3-12.4		0.406	0.738182
	Erysipelotrichaceae		2.1	1.7-14.5		1.5	0.3-13.5		5.2	0.1-11.7		4.2	1.3-13.5		4.1	0.7-12.2		0.36	0.72
	Fusobacteriaceae		30.3	11.4-41		31.7	15-39		21.1	11.5-42.3		28.9	10.7-42.2		22.5	9.9-57.1		0.5107	0.754
	Alcaligenaceae		6.1	3.1-19.1		6.6	3.1-9.4		4.7	4-5.5		4.2	3-6.9		5	2.4-7.7		0.1093	0.72
	Campylobacteraceae		0	0-2.4		0.1	0-3.7		0	0-4.1		0	0-0.9		0	0-2.2		0.46	0.754
	Helicobacteraceae		0.6	0-3.5		1.1	0-3.3		1.3	0-4.1		0.7	0-4		4.2	0.1-7		0.0728	0.72
	Succinivibrionaceae		0	0-3.3		0.2	0-9.2		0.1	0-2.7		0.1	0-6.9		0.1	0-12.7		0.9021	0.949579
	Enterobacteriaceae		0	0-0.3		0	0-0.3		0	0-0.1		0	0-0.2		0	0-1.4		0.2507	0.72
	Genus
	Collinsella		0.2	0-2.1		0.5	0.1-1.7		0.9	0.2-2.2		0.4	0-4.5		0.4	0-1.7		0.3228	0.560653
	Bacteroides		27.6	10-40.8		24.8	12.8-47		22.6	13.7-46.9		20.4	11.3-40.8		23.5	10.3-42.3		0.5394	0.741675
	Parabacteroides		0	0-2.1		0	0-0.3		0	0-2.6		0	0-0.7		0	0-2.4		0.5655	0.74646
	Prevotella		6.1	0-17.9		4.9	0-15.2		6.8	0-13.1		6.5	0-21.7		5.3	0-8.6		0.9673	0.9673
	Prevotella		4.2	0-9.2		3.4	0-12.2		4.5	0.4-12		4.2	0-7.9		4.1	0-11		0.9311	0.9673
	Streptococcus		0	0-0.7		0	0-0.8		0	0-4.8		0.1	0-4.5		0.1	0-6.6		0.2958	0.5423
	Turicibacter		0.2	0-0.9		0	0-2.5		0.2	0-3.5		0.2	0-0.5		0.2	0-1.6		0.6685	0.817056
	Unclassified Clostridiales		0	0-1.3		0.1	0-0.4		0.3	0-1.7		0.2	0-2.8		0.4	0-0.8		0.1915	0.522415
	Unclassified Clostridiaceae		2.1	0.3-7.3		2.2	0-4.6		4.6	0.6-8.2		3.7	1.7-5.3		2.8	1.1-7		0.1832	0.522415
	Unclassified Clostridiaceae		0.5	0-3.2		0.3	0-1.4		0.5	0.2-2.6		0.2	0-2.7		0.5	0-8.3		0.2471	0.524081
	Clostridium		0a,b	0-0.7		0a	0-0.2		0a,b	0-2		0a,b	0-4		0.6b	0-3.5		0.0236	0.3245
	Unclassified Lachnospiraceae		1.6	0.4-4.3		1.9	0-6		3.9	0.9-10.7		2.4	0.5-6.5		2.3	0.9-7.9		0.1494	0.51315
	Unclassified Lachnospiraceae		0.9	0-2		1.1	0-2.9		1.5	0.5-3.7		1.4	0-2.7		0.9	0.1-1.7		0.2541	0.524081
	Blautia		1.9a	0.9-3.5		2.1a,b	0.8-6.5		4.5b	1.2-6.4		2.5a,b	0.7-6.3		2.6a,b	0.3-5		0.0295	0.3245
	Dorea		0	0-0.9		0	0-0.2		0	0-0.6		0	0-0.9		0.5	0-1.9		0.1393	0.51315
	Ruminococcus		1.1	0-3.1		1.2	0.7-3.3		1.8	0.9-3.1		1.2	0.5-3		1.6	0.9-3.7		0.2805	0.5423
	Unclassified Peptostreptococcaceae		0	0-2.9		0	0-0.9		0	0-1.1		0	0-1.2		0.2	0-2		0.5015	0.732743
	Unclassified Ruminococcaceae		0.4	0.1-1.4		0.3	0-1.9		1	0-2.4		1.1	0.2-2.8		1.2	0-3.8		0.1555	0.51315
	Unclassified Faecalibacterium		0.9	0-6.2		2.2	0-4.2		1.3	0-4.1		1.9	0-6.3		2.3	0-4.3		0.9502	0.9673
	Oscillospira		0a	0-0.4		0a	0-0.3		0.1a	0-1		0a	0-0.5		0a	0-0.7		0.0457	0.377025
	Megamonas		4.6	0.5-14.8		3.8	1.7-10.3		2.9	0-12		4.3	2.9-9		2.2	0.3-12		0.5995	0.760904
	Phascolarctobacterium		0.3	0-2.2		0.2	0-1		0.3	0-1.6		0.5	0-1.7		0.4	0-1.1		0.4444	0.722857
	Unclassified Erysipelotrichaceae		0.4	0-1.7		0.1	0-0.7		0.6	0-1.3		0.5	0-2		0.3	0-2.1		0.1093	0.51315
	Allobaculum		0	0-1.5		0.2	0-0.6		0.5	0-1.4		0.2	0-3.2		0.2	0-2		0.2058	0.522415
	Catenibacterium		1.4	0-9.5		0.8	0-7.9		1.7	0-6.5		1.8	0-8.4		1	0-5.8		0.7473	0.850376
	Eubacterium		0.7	0-3.8		0.4	0-4.5		1.5	0.1-4		1.2	0-3.4		1.1	0-3.4		0.0772	0.50952
	Fusobacterium		30.1	6.6-40.4		31.7	15-39		21.1	11.2-40.9		28.9	10.7-42.2		22.5	9.9-57.1		0.5107	0.732743
	Sutterella		6.1	3.1-19.1		6.6	3.1-9.4		4.7	4-5.5		4.2	3-6.9		5	2.4-7.7		0.1093	0.51315
	Campylobacter		0	0-2.4		0.1	0-3.7		0	0-4.1		0	0-0.9		0	0-2.2		0.46	0.722857
	Helicobacter		0.6a,b	0-3.5		1.1a	0-3.3		0.6a,b	0-4.1		0.7a,b	0-4		4.2b	0.1-7		0.0209	0.3245
	Unclassified Succinivibrionaceae		0	0-3.3		0	0-6.7		0	0-2.7		0	0-6.5		0	0-9.7		0.8467	0.93137
	Succinivibrio		0	0-0		0	0-2.1		0	0-1.1		0	0-0.6		0	0-0.5		0.6965	0.820875
	Unclassified Enterobacteriaceae		0	0-0.3		0	0-0.3		0	0-0.1		0	0-0.2		0	0-1.4		0.2507	0.524081
	Species
	Collinsella stercoris		0.2	0-2.1		0.5	0.1-1.7		0.9	0.2-2		0.4	0-4.1		0.4	0-1.7		0.2192	0.5082
	Unclassified Bacteroides		6.8	0.5-25.7		9.5	0.3-26.8		7.4	0.5-20.4		6.3	0.4-21.3		8.2	1.1-19.3		0.7927	0.920555
	Unclassified Bacteroides		12.5	4.2-19.1		8.4	3.1-25.4		9.4	2.7-35.7		9.7	2.8-21.4		10.6	2.1-20.2		0.5107	0.735408
	Bacteroides plebeius		4.9	0-18.5		5.2	0.4-14.4		4.3	0-10.3		4	0-19		3.7	0-19.4		0.8531	0.930655
	Prevotella copri		6.1	0-17.9		4.9	0-15.2		6.8	0-13.1		6.5	0-21.7		5.3	0-8.6		0.9673	0.9673
	Unclassified Prevotella		4.2	0-9.2		3.4	0-12.2		4.5	0.4-12		4.2	0-7.9		4.1	0-11		0.9311	0.9673
	Unclassified Streptococcus		0	0-0.7		0	0-0.8		0	0-4.8		0.1	0-4.5		0.1	0-6.6		0.2958	0.560463
	Unclassified Turicibacter		0.2	0-0.9		0	0-2.5		0.2	0-3.5		0.2	0-0.5		0.2	0-1.6		0.6685	0.891333
	Unclassified Clostridiales		0	0-1.3		0.1	0-0.4		0.3	0-1.7		0.2	0-2.8		0.4	0-0.8		0.1915	0.5082
	Unclassified Clostridiaceae		2.1	0.3-7.3		2.2	0-4.6		4.6	0.6-8.2		3.7	1.7-5.3		2.8	1.1-7		0.1832	0.5082
	Unclassified Clostridiaceae		0.5	0-3.2		0.3	0-1.4		0.5	0.2-2.6		0.2	0-2.7		0.5	0-8.3		0.2471	0.5082
	Clostridium hiranonis		0	0-0.2		0	0-0.2		0	0-0.5		0	0-1.1		0	0-0.7		0.4334	0.735408
	Unclassified Lachnospiraceae		1.6	0.4-4.3		1.9	0-6		3.9	0.9-10.7		2.4	0.5-6.5		2.3	0.9-7.9		0.1494	0.5082
	Unclassified Lachnospiraceae		0.9	0-2		1.1	0-2.9		1.5	0.5-3.7		1.4	0-2.7		0.9	0.1-1.7		0.2541	0.5082
	Unclassified Blautia		0.3a	0-0.8		0.5a	0-3.2		1.2a	0-3.6		1a	0-3.2		0.5a	0-1.7		0.0224	0.5082
	Blautia producta		1.4	0.9-3.2		1.8	0.6-3.3		2.5	1-4.4		1.8	0.7-3.2		2	0.3-3.9		0.1047	0.5082
	Unclassified Dorea		0	0-0.9		0	0-0.2		0	0-0.6		0	0-0.9		0.5	0-1.9		0.1393	0.5082
	Ruminococcus gnavus		1.1	0-3.1		1.2	0.7-3.3		1.4	0.5-3.1		0.9	0.5-3		1.4	0.4-3.7		0.7276	0.89676
	Unclassified Peptostreptococcaceae		0	0-2.9		0	0-0.9		0	0-1.1		0	0-1.2		0.2	0-2		0.5015	0.735408
	Unclassified Ruminococcaceae		0.4	0.1-1.4		0.3	0-1.9		1	0-2.4		1.1	0.2-2.8		1.2	0-3.8		0.1555	0.5082
	Faecalibacterium prausnitzii		0.9	0-6.2		2.2	0-4.2		1.3	0-4.1		1.9	0-6.3		2.3	0-4.3		0.9502	0.9673
	Unclassified Oscillospira		0	0-0.4		0	0-0.3		0.1	0-1		0	0-0.5		0	0-0.7		0.0457	0.5082
	Unclassified Megamonas		4.6	0.5-14.8		3.8	1.7-10.3		2.9	0-12		4.3	2.9-9		2.2	0.3-12		0.5995	0.830077
	Unclassified Phascolarctobacterium		0.3	0-2.2		0.2	0-1		0.3	0-1.6		0.5	0-1.7		0.4	0-1.1		0.4444	0.735408
	Unclassified Erysipelotrichaceae		0.4	0-1.7		0.1	0-0.7		0.6	0-1.3		0.5	0-2		0.3	0-2.1		0.1093	0.5082
	Unclassified Allobaculum		0	0-1.5		0.2	0-0.6		0.5	0-1.4		0.2	0-3.2		0.2	0-2		0.2058	0.5082
	Unclassified Catenibacterium		1.4	0-9.5		0.8	0-7.9		1.7	0-6.5		1.8	0-8.4		1	0-5.8		0.7473	0.89676
	Eubacterium biforme		0.6	0-3.8		0.2	0-4.3		1.2	0.1-3.9		0.6	0-3.4		0.6	0-3.4		0.0933	0.5082
	Eubacterium dolichum		0.1	0-0.4		0	0-0.8		0.2	0-1.4		0	0-1.2		0.2	0-1		0.102	0.5082
	Unclassified Fusobacterium		30.1	6.6-40.4		31.7	15-39		21.1	11.2-40.9		28.9	10.7-42.2		22.5	9.9-57.1		0.5107	0.735408
	Unclassified Sutterella		6.1	3.1-19.1		6.6	3.1-9.4		4.7	4-5.5		4.2	3-6.9		5	2.4-7.7		0.1093	0.5082
	Unclassified Campylobacter		0	0-2.4		0.1	0-3.7		0	0-4.1		0	0-0.9		0	0-2.2		0.46	0.735408
	Unclassified Helicobacter		0.6	0-3.5		1.1	0-3.3		0.6	0-4.1		0.2	0-4		4.2	0-7		0.1135	0.5082
	Unclassified Succinivibrionaceae		0	0-3.3		0	0-6.7		0	0-2.7		0	0-6.5		0	0-9.7		0.8467	0.930655
	Unclassified Succinivibrio		0	0-0		0	0-2.1		0	0-1.1		0	0-0.6		0	0-0.5		0.6965	0.8955
	Unclassified Enterobacteriaceae		0	0-0.3		0	0-0.3		0	0-0.1		0	0-0.2		0	0-1.4		0.2507	0.5082
